# Supplementary material for: Survival Outcomes in Hepatocellular Carcinoma: Experience from a Multidisciplinary Committee in Ecuador
Source: Life (Basel). 2025 Oct 8;15(10):1565. doi: 10.3390/life15101565 (PMC12565213; doi:10.3390/life15101565)
Supplement: Supplementary file 1 [file life-15-01565-s001.zip]

Archive with 1 entries (1 files):
- life-3845976-supplementary.pdf
